# Supplementary material for: Self-Swabbing for Virological Confirmation of Influenza-Like Illness Among an Internet-Based Cohort in the UK During the 2014-2015 Flu Season: Pilot Study
Source: J Med Internet Res. 2018 Mar 1;20(3):e71. doi: 10.2196/jmir.9084 (PMC5856931; doi:10.2196/jmir.9084)
Supplement: Multimedia Appendix 5 [file jmir_v20i3e71_app5.xlsx]

## Sheet: Sheet1
	Demographics		Flusurvey Routine Epi Questions							Virology Results
ID	Gender	DoB	Date of Onset	medical_services	phone_internet_services	take_medication	change_daily_routine	Suspected Cause	HealthScore	FA generic	H3	H1pdm09	H5	FB	RSV	Adeno	HMPV	PF1	PF2	PF3	Rhino	Overall	Date received	sample available and to be sent
3764	F	1985-01	2015-01-16	NO	NO	YES	NO	1	30	N	N	N	N	0	N	N	N	N	N	N	P	Rhinovirus positive	21.01.15	y
2175	M	1995-02	2015-01-18	NO	NO	YES	YES	4	35	N	N	N	N	N	N	N	N	N	N	N	N	Negative	23.01.15	y
3886	F	2003-03	2014-12-23	NO	NO	YES	NO	1	95	N	N	N	N	N	N	N	N	N	N	N	Late Ct 38.21	Possible rhinovirus	24.01.15	y
2379	M	1967-03	2015-01-20	NO	NO	YES	YES	1	89	N	N	N	N	N	N	N	N	N	N	N	N	Negative	24.01.15	y
2801	F	1977-12	2014-12-30	NO	NO	NO	NO	5	80	i	i	i	i	i	i	i	i	i	i	i	i	Inhibitory	29.01.15	y
794	F	1985-03	2015-01-26	NO	NO	NO	YES	0	4	N	N	N	N	N	N	N	N	N	N	N	N	Negative	28.01.15	y
46	F	1990-03	2015-01-25	NO	NO	YES	YES	1	65	x	x	x	x	x	x	x	x	x	x	x	x	NOT RECEIVED	0	0
3819	F	1968-06	2015-01-27	NO	NO	NO	NO	1	60	x	x	x	x	x	x	x	x	x	x	x	x	NOT RECEIVED	0	0
2814	F	1987-10	2015-01-28	YES	NO	YES	NO	1	75	N	N	N	N	N	N	N	N	N	N	N	N	Negative	03.02.15	y
3884	M	1964-03	2015-01-25	NO	NO	YES	YES	1	77	x	x	x	x	x	x	x	x	x	x	x	x	NOT RECEIVED	0	0
2483	F	2010-10	2015-01-25	NO	NO	YES	YES	5	100	N	N	N	N	N	N	N	P low level Ct 35.28	N	N	N	Late Ct 36.30	HMPV low level positive, possible rhinovirus	03.02.15	y
3765	F	1966-03	2015-01-27	NO	NO	YES	NO	1	90	x	x	x	x	x	x	x	x	x	x	x	x	NOT RECEIVED	0	0
2046	F	1965-01	2015-01-29	NO	NO	NO	NO	5	35	N	N	N	N	N	N	N	N	N	N	N	N	Negative	24.02.15	y
216	F	1983-06	2015-02-03	NO	NO	YES	YES	1	80	N	N	N	N	N	N	N	N	N	N	N	P	Rhinovirus positive	10.02.15	y
3882	M	1955-04	2015-02-01	NO	NO	YES	YES	1	85	N	N	N	N	N	N	N	N	N	N	N	N	Negative	10.02.15	y
1114	F	1985-07	2015-02-01	NO	NO	YES	NO	1	25	N	N	N	N	N	N	N	N	N	N	N	N	Negative	10.02.15	y
1760	F	1978-10	2015-02-03	NO	NO	YES	NO	1	75	P	P	N	N	N	N	N	N	N	N	N	N	Influenza A H3N2	10.02.15	y
2641	F	1969-06	2015-02-03	NO	NO	YES	YES	1	60	N	N	N	N	N	N	N	N	N	N	N	N	Negative	12.02.15	y
2684	M	1962-03	2015-02-04	NO	NO	YES	NO	1	75	x	x	x	x	x	x	x	x	x	x	x	x	NOT RECEIVED	0	0
1393	F	1923-10	2015-02-04	NO	NO	NO	YES	1	60	N	N	N	N	N	N	N	N	N	N	N	N	Negative	12.02.15	y
3998	F	1931-05	2015-02-04	NO	NO	YES	YES	1	95	x	x	x	x	x	x	x	x	x	x	x	x	NOT RECEIVED	0	0
2656	F	1992-02	2014-11-24	NO	NO	NO	NO	1	92	N	N	N	N	N	N	N	N	N	N	N	N	Negative	13.02.15	N
993	F	1949-05	2014-12-01	NO	NO	NO	NO	1	97	N	N	N	N	N	N	N	N	N	N	N	N	Negative	13.02.15	N
3050	F	1976-02	2015-02-10	NO	NO	YES	YES	0	65	N	N	N	N	N	N	N	N	N	N	N	N	Negative	13.02.15	N
3970	F	1956-05	2015-02-11	NO	NO	YES	NO	1	75	N	N	N	N	N	N	N	N	N	N	N	P	Rhinovirus positive	13.02.15	y
305	F	1957-10	2015-01-05	NO	NO	YES	NO	1	85	N	N	N	N	N	N	N	N	N	N	N	N	Negative	13.02.15	N
623	F	1968-12	2015-02-11	NO	NO	YES	NO	1	70	N	N	N	N	N	N	N	N	N	N	N	P	Rhinovirus positive	13.02.15	y
247	F	1981-03	2015-02-14	YES	NO	YES	YES	1	70	N	N	N	N	P	N	N	N	N	N	N	N	Influenza B	20.02.15	y
182	M	1980-05	2015-02-16	NO	NO	YES	NO	1	85	N	N	N	N	N	N	N	N	N	N	N	N	Negative	20.02.15	y
1206	M	1968-02	2015-02-16	NO	NO	YES	YES	1	90	N	N	N	N	N	N	N	N	N	N	N	Late Ct 35.04	Possible rhinovirus	24.02.15	y
525	F	1998-05	2015-02-15	NO	NO	YES	YES	1	70	N	N	N	N	N	N	N	N	N	N	N	N	Negative	24.02.15	y
3854	M	1974-11	2015-02-18	NO	NO	YES	YES	0	0	N	N	N	N	N	N	N	N	N	N	N	N	Negative	24.02.15	y
3999	F	1907-01	2015-02-19	NO	NO	YES	NO	3	35	x	x	x	x	x	x	x	x	x	x	x	x	NOT RECEIVED	0	0
1384	M	1975-10	2015-02-21	NO	NO	YES	YES	1	60	N	N	N	N	N	N	N	N	N	N	N	P	Rhinovirus positive	26.02.15	y
2464	M	1961-02	2014-12-30	NO	NO	NO	NO	5	85	N	N	N	N	P	N	N	N	N	N	N	N	Influenza B positive	02.03.15	y
3172	F	1958-06	2014-12-12	NO	NO	YES	NO	1	96	N	N	N	N	N	N	N	N	N	N	N	N	Negative	04.03.15	y
1333	M	1982-04	2014-12-07	NO	NO	YES	NO	5	90	N	N	N	N	N	N	N	N	N	N	N	N	Negative	04.03.15	y
1593	F	1964-09	2015-03-01	NO	NO	NO	YES	5	0	N	N	N	N	N	N	N	N	N	N	N	N	Negative	09.03.15	y
3444	M	1972-06	2015-02-28	NO	NO	YES	YES	1	80	N	N	N	N	N	N	N	P low level Ct 39.96	N	N	N	N	HMPV low level	09.03.15	y
666	M	1979-01	2015-02-28	NO	NO	YES	NO	1	45	N	N	N	N	N	N	N	N	N	N	N	N	Negative	09.03.15	y
3775	F	1956-10	2015-02-28	NO	NO	YES	YES	1	40	i	i	i	i	i	i	i	i	i	i	i	i	Inhibitory	13.03.15	y
285	F	1967-08	2015-03-01	NO	NO	YES	YES	1	50	N	N	N	N	N	N	N	N	N	N	N	N	Negative	09.03.15	y
1424	F	1981-09	2014-12-27	NO	NO	NO	NO	4	99	x	x	x	x	x	x	x	x	x	x	x	x	NOT RECEIVED	0	0
2063	F	1969-09	2015-03-04	NO	NO	YES	NO	3	50	N	N	N	N	N	N	N	N	N	N	N	N	Negative	09.03.15	y
184	M	1981-01	2015-03-07	NO	NO	YES	YES	0	70	N	N	N	N	N	N	N	N	N	N	N	N	Negative	12.03.15	N
3544	F	1979-09	2015-03-10	NO	NO	YES	YES	1	45	N	N	N	N	N	N	N	N	N	N	N	N	Negative	13.03.15	y
3904	F	2005-11	2015-03-09	NO	NO	YES	NO	1	80	N	N	N	N	N	N	N	N	N	N	N	Late Ct 41.35Possible rhinovirus	0	16.03.15	y
3565	M	1961-01	2015-03-08	NO	NO	YES	YES	0	70	i	i	i	i	P low level Ct 35.64	i	i	i	i	i	i	i	Influenza B low level but sample inhibitory	13.03.15	y
3951	F	1956-10	2015-03-09	NO	NO	YES	NO	1	70	N	N	N	N	N	N	N	N	N	N	N	P	Rhinovirus positive	16.03.15	y
4039	M	1985-08	2014-12-31	NO	NO	YES	NO	1	80	x	x	x	x	x	x	x	x	x	x	x	x	NOT RECEIVED	0	0
2143	F	1971-02	2015-03-16	NO	NO	YES	NO	1	95	N	N	N	N	N	N	N	N	N	N	N	N	Negative	23.03.15	N
360	F	1965-08	00:00:00	NO	NO	NO	NO	4	95	N	N	N	N	N	N	N	N	N	N	N	N	Negative	24.03.15	N
3736	F	1963-06	2015-03-16	NO	NO	YES	NO	1	49	N	N	N	N	N	N	N	N	N	N	N	Late Ct 45.07	Possible rhinovirus	23.03.15	y
2565	F	1983-11	2015-03-16	NO	NO	YES	YES	1	65	N	N	N	N	N	N	N	N	N	N	N	N	Negative	20.03.15	y
3908	M	2013-10	2015-03-17	NO	NO	YES	NO	3	90	x	x	x	x	x	x	x	x	x	x	x	x	NOT RECEIVED	0	0
3659	F	1969-02	2015-03-16	NO	NO	YES	YES	1	50	N	N	N	N	N	N	N	N	N	N	N	N	Negative	24.03.15	N
1030	F	1983-06	2015-03-19	NO	NO	YES	NO	1	70	x	x	x	x	x	x	x	x	x	x	x	x	NOT RECEIVED	0	0
2951	F	1974-11	2015-03-18	NO	NO	NO	YES	0	60	N	N	N	N	P	N	N	N	N	N	N	N	Influenza B positive	23.03.15	N
3817	F	1990-12	2015-03-17	NO	NO	YES	YES	5	60	x	x	x	x	x	x	x	x	x	x	x	x	NOT RECEIVED	0	0
3466	F	1957-12	2015-03-18	NO	NO	YES	YES	0	70	N	N	N	N	N	N	N	N	N	N	N	N	Negative	23.03.15	N
3492	F	1944-08	2015-03-18	NO	NO	NO	NO	1	40	N	N	N	N	N	N	N	N	N	N	N	N	Negative	24.03.15	N
178	M	1967-10	2015-03-22	NO	NO	YES	YES	0	38	N	N	N	N	N	N	N	N	N	N	N	N	Negative	27.03.15	N
562	F	1998-07	2015-03-23	NO	NO	YES	YES	5	75	x	x	x	x	x	x	x	x	x	x	x	x	NOT RECEIVED	0	0
2638	F	1958-09	2015-03-23	NO	NO	YES	YES	0	80	x	x	x	x	x	x	x	x	x	x	x	x	NOT RECEIVED	0	0
3165	M	1986-04	2015-03-30	NO	NO	YES	YES	1	60	N	N	N	N	N	N	N	N	N	N	N	N	Negative	07.04.15	N
2449	F	1978-06	2015-04-03	NO	NO	NO	NO	5	50	x	x	x	x	x	x	x	x	x	x	x	x	NOT RECEIVED	0	0
