# Supplementary material for: Self-Swabbing for Virological Confirmation of Influenza-Like Illness Among an Internet-Based Cohort in the UK During the 2014-2015 Flu Season: Pilot Study
Source: J Med Internet Res. 2018 Mar 1;20(3):e71. doi: 10.2196/jmir.9084 (PMC5856931; doi:10.2196/jmir.9084)
Supplement: Multimedia Appendix 6 [file jmir_v20i3e71_app6.xls]

## Sheet: Results
Block Type	96fast
Chemistry	TAQMAN
Experiment File Name	D:\users\Eleanor\150728 GAPDH 2.eds
Experiment Run End Time	2015-07-28 13:01:35 PM BST
Instrument Type	sds7500fast
Passive Reference	ROX
Well	Sample Name	Target Name	Task	Reporter	Quencher	Cт	Cт Mean	Cт SD	Quantity	Quantity Mean	Quantity SD	Automatic Ct Threshold	Ct Threshold	Automatic Baseline	Baseline Start	Baseline End	Comments	HIGHSD	OUTLIERRG	EXPFAIL
A1		Target 1	NTC	FAM	TAMRA	Undetermined						TRUE	0.0480848	TRUE	3	44		N	N	N
A2		Target 1	NTC	FAM	TAMRA	Undetermined						TRUE	0.0480848	TRUE	3	44		N	N	N
A3		Target 1	NTC	FAM	TAMRA	Undetermined						TRUE	0.0480848	TRUE	3	43		N	N	N
A4		Target 1	NTC	FAM	TAMRA	Undetermined						TRUE	0.0480848	TRUE	3	43		N	N	N
A5		Target 1	NTC	FAM	TAMRA	Undetermined						TRUE	0.0480848	TRUE	3	44		N	N	N
A6		Target 1	NTC	FAM	TAMRA	Undetermined						TRUE	0.0480848	TRUE	3	44		N	N	N
A7		Target 1	STANDARD	FAM	TAMRA	Undetermined			1e-05			TRUE	0.0480848	TRUE	3	44		N	N	Y
A8		Target 1	STANDARD	FAM	TAMRA	Undetermined			1e-05			TRUE	0.0480848	TRUE	3	44		N	N	Y
A9		Target 1	STANDARD	FAM	TAMRA	Undetermined			1e-05			TRUE	0.0480848	TRUE	3	44		N	N	Y
A10		Target 1	STANDARD	FAM	TAMRA	40.3496	40.1722	0.250815	0.0001	0.0001		TRUE	0.0480848	TRUE	3	36		N	N	N
A11		Target 1	STANDARD	FAM	TAMRA	39.9948	40.1722	0.250815	0.0001	0.0001		TRUE	0.0480848	TRUE	3	37		N	N	N
A12		Target 1	STANDARD	FAM	TAMRA							TRUE	0.0480848	TRUE	3	44		N	N	N
B1		Target 1	STANDARD	FAM	TAMRA	36.208	36.0473	0.170563	0.001	0.001		TRUE	0.0480848	TRUE	3	34		N	N	N
B2		Target 1	STANDARD	FAM	TAMRA	35.8684	36.0473	0.170563	0.001	0.001		TRUE	0.0480848	TRUE	3	34		N	N	N
B3		Target 1	STANDARD	FAM	TAMRA	36.0656	36.0473	0.170563	0.001	0.001		TRUE	0.0480848	TRUE	3	33		N	N	N
B4		Target 1	STANDARD	FAM	TAMRA	32.5421	32.807	0.244812	0.01	0.01		TRUE	0.0480848	TRUE	3	30		N	N	N
B5		Target 1	STANDARD	FAM	TAMRA	33.025	32.807	0.244812	0.01	0.01		TRUE	0.0480848	TRUE	3	29		N	N	N
B6		Target 1	STANDARD	FAM	TAMRA	32.8539	32.807	0.244812	0.01	0.01		TRUE	0.0480848	TRUE	3	30		N	N	N
B7		Target 1	STANDARD	FAM	TAMRA	29.8957	29.7464	0.269441	0.1	0.1		TRUE	0.0480848	TRUE	3	27		N	N	N
B8		Target 1	STANDARD	FAM	TAMRA	29.4353	29.7464	0.269441	0.1	0.1		TRUE	0.0480848	TRUE	3	26		N	Y	N
B9		Target 1	STANDARD	FAM	TAMRA	29.9081	29.7464	0.269441	0.1	0.1		TRUE	0.0480848	TRUE	3	26		N	N	N
B10		Target 1	STANDARD	FAM	TAMRA	26.0701	26.0451	0.037871	1	1		TRUE	0.0480848	TRUE	3	21		N	N	N
B11		Target 1	STANDARD	FAM	TAMRA	26.0015	26.0451	0.037871	1	1		TRUE	0.0480848	TRUE	3	22		N	N	N
B12		Target 1	STANDARD	FAM	TAMRA	26.0636	26.0451	0.037871	1	1		TRUE	0.0480848	TRUE	3	24		N	N	N
C1		Target 1	STANDARD	FAM	TAMRA	22.8044	22.824	0.0287267	10	10		TRUE	0.0480848	TRUE	3	20		N	N	N
C2		Target 1	STANDARD	FAM	TAMRA	22.8105	22.824	0.0287267	10	10		TRUE	0.0480848	TRUE	3	19		N	N	N
C3		Target 1	STANDARD	FAM	TAMRA	22.857	22.824	0.0287267	10	10		TRUE	0.0480848	TRUE	3	21		N	N	N
C4	666	Target 1	UNKNOWN	FAM	TAMRA	28.8921	29.3619	0.544751	0.155949	0.118469	0.0403449	TRUE	0.0480848	TRUE	3	26		Y	N	N
C5	666	Target 1	UNKNOWN	FAM	TAMRA	29.9591	29.3619	0.544751	0.0757677	0.118469	0.0403449	TRUE	0.0480848	TRUE	3	28		Y	N	N
C6	666	Target 1	UNKNOWN	FAM	TAMRA	29.2347	29.3619	0.544751	0.123689	0.118469	0.0403449	TRUE	0.0480848	TRUE	3	26		Y	N	N
C7	182	Target 1	UNKNOWN	FAM	TAMRA	31.7926	31.7001	0.137363	0.0219155	0.0233994	0.0022271	TRUE	0.0480848	TRUE	3	29		N	N	N
C8	182	Target 1	UNKNOWN	FAM	TAMRA	31.7654	31.7001	0.137363	0.0223224	0.0233994	0.0022271	TRUE	0.0480848	TRUE	3	29		N	N	N
C9	182	Target 1	UNKNOWN	FAM	TAMRA	31.5422	31.7001	0.137363	0.0259603	0.0233994	0.0022271	TRUE	0.0480848	TRUE	3	28		N	N	N
C10	3444	Target 1	UNKNOWN	FAM	TAMRA	33.6918	33.8119	0.131931	0.00606356	0.00560508	0.000494575	TRUE	0.0480848	TRUE	3	30		N	N	N
C11	3444	Target 1	UNKNOWN	FAM	TAMRA	33.7908	33.8119	0.131931	0.00567072	0.00560508	0.000494575	TRUE	0.0480848	TRUE	3	30		N	N	N
C12	3444	Target 1	UNKNOWN	FAM	TAMRA	33.9531	33.8119	0.131931	0.00508096	0.00560508	0.000494575	TRUE	0.0480848	TRUE	3	31		N	N	N
D1	3882	Target 1	UNKNOWN	FAM	TAMRA	29.81	29.8056	0.180311	0.0838091	0.0844755	0.0103087	TRUE	0.0480848	TRUE	3	26		N	N	N
D2	3882	Target 1	UNKNOWN	FAM	TAMRA	29.6231	29.8056	0.180311	0.0951013	0.0844755	0.0103087	TRUE	0.0480848	TRUE	3	26		N	N	N
D3	3882	Target 1	UNKNOWN	FAM	TAMRA	29.9837	29.8056	0.180311	0.0745162	0.0844755	0.0103087	TRUE	0.0480848	TRUE	3	27		N	N	N
D4	1593	Target 1	UNKNOWN	FAM	TAMRA	30.9202	31.4082	0.484848	0.0395448	0.029456	0.00956443	TRUE	0.0480848	TRUE	3	28		N	N	N
D5	1593	Target 1	UNKNOWN	FAM	TAMRA	31.8898	31.4082	0.484848	0.0205205	0.029456	0.00956443	TRUE	0.0480848	TRUE	3	28		N	N	N
D6	1593	Target 1	UNKNOWN	FAM	TAMRA	31.4146	31.4082	0.484848	0.0283026	0.029456	0.00956443	TRUE	0.0480848	TRUE	3	27		N	N	N
D7	2464	Target 1	UNKNOWN	FAM	TAMRA	31.5205	31.3635	0.137068	0.0263445	0.0293793	0.00265325	TRUE	0.0480848	TRUE	3	29		N	N	N
D8	2464	Target 1	UNKNOWN	FAM	TAMRA	31.3024	31.3635	0.137068	0.0305334	0.0293793	0.00265325	TRUE	0.0480848	TRUE	3	28		N	N	N
D9	2464	Target 1	UNKNOWN	FAM	TAMRA	31.2677	31.3635	0.137068	0.0312601	0.0293793	0.00265325	TRUE	0.0480848	TRUE	3	27		N	N	N
D10	247	Target 1	UNKNOWN	FAM	TAMRA	29.6697	29.9671	0.258441	0.092154	0.0761524	0.0138922	TRUE	0.0480848	TRUE	3	27		N	N	N
D11	247	Target 1	UNKNOWN	FAM	TAMRA	30.0946	29.9671	0.258441	0.0691275	0.0761524	0.0138922	TRUE	0.0480848	TRUE	3	26		N	N	N
D12	247	Target 1	UNKNOWN	FAM	TAMRA	30.137	29.9671	0.258441	0.0671756	0.0761524	0.0138922	TRUE	0.0480848	TRUE	3	26		N	N	N
E1	2565	Target 1	UNKNOWN	FAM	TAMRA	26.452	26.3772	0.110555	0.812733	0.85651	0.0653214	TRUE	0.0480848	TRUE	3	21		N	N	N
E2	2565	Target 1	UNKNOWN	FAM	TAMRA	26.4295	26.3772	0.110555	0.825205	0.85651	0.0653214	TRUE	0.0480848	TRUE	3	24		N	N	N
E3	2565	Target 1	UNKNOWN	FAM	TAMRA	26.2502	26.3772	0.110555	0.931592	0.85651	0.0653214	TRUE	0.0480848	TRUE	3	24		N	N	N
E4	3775	Target 1	UNKNOWN	FAM	TAMRA	28.7343	28.777	0.190293	0.17352	0.169493	0.0213254	TRUE	0.0480848	TRUE	3	26		N	N	N
E5	3775	Target 1	UNKNOWN	FAM	TAMRA	28.6118	28.777	0.190293	0.188519	0.169493	0.0213254	TRUE	0.0480848	TRUE	3	26		N	N	N
E6	3775	Target 1	UNKNOWN	FAM	TAMRA	28.9851	28.777	0.190293	0.146442	0.169493	0.0213254	TRUE	0.0480848	TRUE	3	27		N	N	N
E7	3904	Target 1	UNKNOWN	FAM	TAMRA	23.8385	23.8093	0.104023	4.76273	4.86589	0.346871	TRUE	0.0480848	TRUE	3	19		N	N	N
E8	3904	Target 1	UNKNOWN	FAM	TAMRA	23.6938	23.8093	0.104023	5.25264	4.86589	0.346871	TRUE	0.0480848	TRUE	3	21		N	N	N
E9	3904	Target 1	UNKNOWN	FAM	TAMRA	23.8956	23.8093	0.104023	4.5823	4.86589	0.346871	TRUE	0.0480848	TRUE	3	21		N	N	N
E10	623	Target 1	UNKNOWN	FAM	TAMRA	27.7598	28.0198	0.314708	0.335497	0.285519	0.0579024	TRUE	0.0480848	TRUE	3	25		N	N	N
E11	623	Target 1	UNKNOWN	FAM	TAMRA	27.93	28.0198	0.314708	0.298993	0.285519	0.0579024	TRUE	0.0480848	TRUE	3	24		N	N	N
E12	623	Target 1	UNKNOWN	FAM	TAMRA	28.3697	28.0198	0.314708	0.222068	0.285519	0.0579024	TRUE	0.0480848	TRUE	3	25		N	N	N
F1	3327	Target 1	UNKNOWN	FAM	TAMRA	33.2522	33.4895	0.481763	0.00816375	0.00718624	0.00209755	TRUE	0.0480848	TRUE	3	29		N	N	N
F2	3327	Target 1	UNKNOWN	FAM	TAMRA	34.0438	33.4895	0.481763	0.00477835	0.00718624	0.00209755	TRUE	0.0480848	TRUE	3	31		N	N	N
F3	3327	Target 1	UNKNOWN	FAM	TAMRA	33.1724	33.4895	0.481763	0.00861662	0.00718624	0.00209755	TRUE	0.0480848	TRUE	3	29		N	N	N
F4	1631	Target 1	UNKNOWN	FAM	TAMRA	22.4423	22.5544	0.165823	12.2487	11.4009	1.23713	TRUE	0.0480848	TRUE	3	20		N	N	N
F5	1631	Target 1	UNKNOWN	FAM	TAMRA	22.476	22.5544	0.165823	11.9728	11.4009	1.23713	TRUE	0.0480848	TRUE	3	19		N	N	N
F6	1631	Target 1	UNKNOWN	FAM	TAMRA	22.7449	22.5544	0.165823	9.98133	11.4009	1.23713	TRUE	0.0480848	TRUE	3	20		N	N	N
F7	1384	Target 1	UNKNOWN	FAM	TAMRA	25.5629	25.4443	0.21297	1.48315	1.61851	0.241999	TRUE	0.0480848	TRUE	3	22		N	N	N
F8	1384	Target 1	UNKNOWN	FAM	TAMRA	25.5716	25.4443	0.21297	1.47448	1.61851	0.241999	TRUE	0.0480848	TRUE	3	23		N	N	N
F9	1384	Target 1	UNKNOWN	FAM	TAMRA	25.1984	25.4443	0.21297	1.8979	1.61851	0.241999	TRUE	0.0480848	TRUE	3	23		N	N	N
F10	3970	Target 1	UNKNOWN	FAM	TAMRA	28.2489	28.4531	0.230616	0.240982	0.211562	0.0321709	TRUE	0.0480848	TRUE	3	26		N	N	N
F11	3970	Target 1	UNKNOWN	FAM	TAMRA	28.4072	28.4531	0.230616	0.216493	0.211562	0.0321709	TRUE	0.0480848	TRUE	3	25		N	N	N
F12	3970	Target 1	UNKNOWN	FAM	TAMRA	28.7032	28.4531	0.230616	0.17721	0.211562	0.0321709	TRUE	0.0480848	TRUE	3	26		N	N	N
G1	1926	Target 1	UNKNOWN	FAM	TAMRA	25.3917	24.8693	0.462283	1.66526	2.44541	0.699684	TRUE	0.0480848	TRUE	3	21		N	N	N
G2	1926	Target 1	UNKNOWN	FAM	TAMRA	24.5131	24.8693	0.462283	3.01739	2.44541	0.699684	TRUE	0.0480848	TRUE	3	21		N	N	N
G3	1926	Target 1	UNKNOWN	FAM	TAMRA	24.703	24.8693	0.462283	2.65357	2.44541	0.699684	TRUE	0.0480848	TRUE	3	22		N	N	N
G4	2379	Target 1	UNKNOWN	FAM	TAMRA	26.1727	25.8541	0.302745	0.981781	1.23483	0.247257	TRUE	0.0480848	TRUE	3	23		N	N	N
G5	2379	Target 1	UNKNOWN	FAM	TAMRA	25.8194	25.8541	0.302745	1.24685	1.23483	0.247257	TRUE	0.0480848	TRUE	3	23		N	N	N
G6	2379	Target 1	UNKNOWN	FAM	TAMRA	25.5702	25.8541	0.302745	1.47586	1.23483	0.247257	TRUE	0.0480848	TRUE	3	23		N	N	N
G7	3565	Target 1	UNKNOWN	FAM	TAMRA	27.356	27.0894	0.261798	0.44089	0.533534	0.0936691	TRUE	0.0480848	TRUE	3	24		N	N	N
G8	3565	Target 1	UNKNOWN	FAM	TAMRA	27.0797	27.0894	0.261798	0.531518	0.533534	0.0936691	TRUE	0.0480848	TRUE	3	25		N	N	N
G9	3565	Target 1	UNKNOWN	FAM	TAMRA	26.8327	27.0894	0.261798	0.628195	0.533534	0.0936691	TRUE	0.0480848	TRUE	3	24		N	N	N
G10	3544	Target 1	UNKNOWN	FAM	TAMRA	34.8969	34.759	0.414806	0.00268313	0.00302644	0.000890527	TRUE	0.0480848	TRUE	3	31		N	N	N
G11	3544	Target 1	UNKNOWN	FAM	TAMRA	35.0874	34.759	0.414806	0.00235867	0.00302644	0.000890527	TRUE	0.0480848	TRUE	3	31		N	N	N
G12	3544	Target 1	UNKNOWN	FAM	TAMRA	34.2928	34.759	0.414806	0.00403753	0.00302644	0.000890527	TRUE	0.0480848	TRUE	3	32		N	N	N
H1	3886	Target 1	UNKNOWN	FAM	TAMRA	35.1113	34.8139	0.258379	0.00232071	0.00286612	0.000474207	TRUE	0.0480848	TRUE	3	32		N	N	N
H2	3886	Target 1	UNKNOWN	FAM	TAMRA	34.685	34.8139	0.258379	0.00309674	0.00286612	0.000474207	TRUE	0.0480848	TRUE	3	32		N	N	N
H3	3886	Target 1	UNKNOWN	FAM	TAMRA	34.6453	34.8139	0.258379	0.00318091	0.00286612	0.000474207	TRUE	0.0480848	TRUE	3	32		N	N	N
H4	2814	Target 1	UNKNOWN	FAM	TAMRA	29.862	29.6238	0.480405	0.0809094	0.0986441	0.0343096	TRUE	0.0480848	TRUE	3	26		N	N	N
H5	2814	Target 1	UNKNOWN	FAM	TAMRA	29.9385	29.6238	0.480405	0.0768316	0.0986441	0.0343096	TRUE	0.0480848	TRUE	3	26		N	N	N
H6	2814	Target 1	UNKNOWN	FAM	TAMRA	29.0708	29.6238	0.480405	0.138191	0.0986441	0.0343096	TRUE	0.0480848	TRUE	3	25		N	N	N
H7	1114	Target 1	UNKNOWN	FAM	TAMRA	28.6667	28.7606	0.0907158	0.181642	0.17067	0.0105059	TRUE	0.0480848	TRUE	3	25		N	N	N
H8	1114	Target 1	UNKNOWN	FAM	TAMRA	28.7675	28.7606	0.0907158	0.169665	0.17067	0.0105059	TRUE	0.0480848	TRUE	3	25		N	N	N
H9	1114	Target 1	UNKNOWN	FAM	TAMRA	28.8477	28.7606	0.0907158	0.160702	0.17067	0.0105059	TRUE	0.0480848	TRUE	3	26		N	N	N
H10	2483	Target 1	UNKNOWN	FAM	TAMRA	27.0612	27.169	0.476598	0.53819	0.517225	0.156156	TRUE	0.0480848	TRUE	3	25		N	N	N
H11	2483	Target 1	UNKNOWN	FAM	TAMRA	26.7556	27.169	0.476598	0.661839	0.517225	0.156156	TRUE	0.0480848	TRUE	3	23		N	N	N
H12	2483	Target 1	UNKNOWN	FAM	TAMRA	27.6903	27.169	0.476598	0.351646	0.517225	0.156156	TRUE	0.0480848	TRUE	3	24		N	N	N
